# Supplementary material for: Prospective cohort study evaluating feasibility, acceptability, and clinical impact of diabetes self-management education in a PEN-Plus program in Southeastern Liberia
Source: PLOS Glob Public Health. 2025 Dec 15;5(12):e0005657. doi: 10.1371/journal.pgph.0005657 (PMC12704866; doi:10.1371/journal.pgph.0005657)
Supplement: S1 Data — (ZIP) [file pgph.0005657.s001.zip]

Archive with 3 entries (3 files):
- DSME A1C data.pdf
- DSME Patient knowledge Assessment.pdf
- DSME-MonthlyDocumentation.pdf
